# Supplementary material for: The wheat pathogen Zymoseptoria tritici senses and responds to different wavelengths of light
Source: BMC Genomics. 2020 Jul 25;21:513. doi: 10.1186/s12864-020-06899-y (PMC7382159; doi:10.1186/s12864-020-06899-y)
Supplement: Supplementary file 2 — Additional file 2. All genes that were differentially expressed in the six possible comparisons between the dark and three light treatments. Each tab contains the differentially expressed genes in a single comparison, where the first treatment listed is the one showing up regulation, e.g., White versus dark shows all genes that were significantly upregulated under white light compared to the dark at a significance level of p = 0.05 or less. [file 12864_2020_6899_MOESM2_ESM.xlsx]

## Sheet: wd.sig.coord
X

## Sheet: bd.sig.coord
X

## Sheet: rd.sig.coord
X

## Sheet: wb.sig.coord
X

## Sheet: wr.sig.coord
X

## Sheet: br.sig.coord
X
